# Supplementary material for: The TOTUM-63 Supplement and High-Intensity Interval Training Combination Limits Weight Gain, Improves Glycemic Control, and Influences the Composition of Gut Mucosa-Associated Bacteria in Rats on a High Fat Diet
Source: Nutrients. 2021 May 7;13(5):1569. doi: 10.3390/nu13051569 (PMC8151333; doi:10.3390/nu13051569)
Supplement: Supplementary file 1 [file nutrients-13-01569-s001.zip]

Archive with 5 entries (5 files):
- Supplementary-Data-1.pdf
- Supplementary-Data-2.pdf
- Supplementary-Data-3.pdf
- Supplementary-Data-4.pdf
- Supplementary-Data-5.pdf
